# Supplementary material for: DDOST is associated with tumor immunosuppressive microenvironment in cervical cancer
Source: Discov Oncol. 2024 Mar 9;15:69. doi: 10.1007/s12672-024-00927-z (PMC10924880; doi:10.1007/s12672-024-00927-z)
Supplement: Supplementary file 1 — Supplementary file1: (CSV 13 KB) [file 12672_2024_927_MOESM1_ESM.csv]

correlation	pvalue	type	label
0.105216751726312	0.00281671723204231	Camptothecin	positive
0.0362459428976245	0.322509111126734	Vinblastine	non-significant
0.079025721808415	0.0288457469263899	Cisplatin	positive
0.076811634764356	0.0355738466632779	Cytarabine	positive
-0.00208335077825406	0.937260259603341	Docetaxel	non-significant
0.0239781526884331	0.512320314043415	Gefitinib	non-significant
0.112358453037682	0.00210147340798824	Navitoclax	positive
0.109527462210723	0.00258168541807226	Vorinostat	positive
0.088419480683901	0.01515532519925	Nilotinib	positive
0.0915873165820088	0.0116455684173578	Olaparib	positive
-0.114795918367347	0.432202258978528	Axitinib	non-significant
0.0329577677319568	0.364230232747989	AZD7762	non-significant
0.0203962877861001	0.846133126420734	SB216763	non-significant
-0.293855840208424	0.042639156561907	KU-55933	negtive
0.0564502134177664	0.110393076430773	Afatinib	non-significant
-0.0678799946802223	0.0599068825087208	Staurosporine	non-significant
-0.0782802782269865	0.027405540987242	PLX-4720	negtive
-0.17900092506938	0.228637458714359	NU7441	non-significant
0.198519888991674	0.185974810359658	Doramapimod	non-significant
0.0801594314020796	0.0279446328318356	Wee1 Inhibitor	positive
0.0979864271781535	0.00654057717774145	Nutlin-3a (-)	positive
0.0602446450334236	0.104818045846151	Mirin	non-significant
0.0124810360023879	0.732057543484767	PD173074	non-significant
-0.250578168362627	0.0893491152313119	ZM447439	non-significant
0.0745171422300346	0.0445862787362923	Alisertib	positive
-0.271385149804603	0.0620643844129143	RO-3306	non-significant
0.0599153095543656	0.0972924540448427	MK-2206	non-significant
0.0486339471819124	0.178746374923967	Palbociclib	non-significant
0.0051180682978374	0.888788326407227	Dactolisib	non-significant
0.0199182076638806	0.582770600488761	Pictilisib	non-significant
-0.137283280116976	0.189442850580696	AZD8055	non-significant
-0.0984080295515892	0.00531070034110569	PD0325901	negtive
0.022070611902661	0.552694905248013	Obatoclax Mesylate	non-significant
0.0458179484474759	0.19490551125435	5-Fluorouracil	non-significant
-0.0746815927887579	0.0399528845721981	Dasatinib	negtive
0.0305184167855428	0.402698452555827	Paclitaxel	non-significant
0.0750186582046648	0.0423109650412787	Crizotinib	positive
-0.00337338099383325	0.92690847067843	Rapamycin	non-significant
0.0873563451675757	0.0164250327192052	Sorafenib	positive
-0.295832074901842	0.0540925516435029	BI-2536	non-significant
0.109243603022188	0.00199868821142474	Irinotecan	positive
0.0798550871024956	0.00180947107020018	Oxaliplatin	positive
-0.0388532303320649	0.28825612036756	BMS-536924	non-significant
0.0651129592975361	0.0659980373866959	GSK1904529A	non-significant
-0.201801997394703	0.168985899248496	Tozasertib	non-significant
-0.302865827181937	0.0364002819160584	PF-4708671	negtive
0.067784337621906	0.067946704200411	PRIMA-1MET	non-significant
0.00111338469117469	0.975732031688385	Erlotinib	non-significant
0.106419546828493	0.00409662427098818	Niraparib	positive
0.0553927025244144	0.125581668112321	MK-1775	non-significant
-0.0385048076847381	0.300496761675124	Dinaciclib	non-significant
0.0866764051643755	0.017359626145945	Gemcitabine	positive
-0.0620325009572861	0.0889364516433093	Bortezomib	non-significant
-0.174772036474164	0.234790423489275	GSK269962A	non-significant
0.244137022397892	0.106051790338851	SB505124	non-significant
0.0371450593584801	0.308701813662319	Tamoxifen	non-significant
0.0623784918501143	0.0161398757184037	Fulvestrant	positive
0.044804156156035	0.206115625788553	EPZ004777	non-significant
0.0332919329159021	0.362896568285619	YK-4-279	non-significant
0.0421564371527577	0.412536984721592	Daporinad	non-significant
0.0259544507873838	0.485027510983414	BMS-345541	non-significant
0.0207651452028144	0.577226212950539	AZ960	non-significant
0.113691524748866	0.00188328277336879	Talazoparib	positive
0.0466469440146638	0.209336858138385	XAV939	non-significant
-0.1643190595416	4.77394170279522e-06	Trametinib	negtive
-0.00829592628976166	0.820211503375325	Dabrafenib	non-significant
0.0290696700293453	0.427574498931012	Temozolomide	non-significant
0.0257285667078132	0.488836540786341	AZD5438	non-significant
-0.0233504015734626	0.530750953015875	IAP_5620	non-significant
0.0342344836994124	0.356994184556485	AZD2014	non-significant
0.0997748173993	0.00717533885676408	AZD1208	positive
-0.0166465402582395	0.654305499526713	AZD1332	non-significant
0.0651113603337929	0.0795636713707618	Ruxolitinib	non-significant
0.0610196969057764	0.0845623580026382	Linsitinib	non-significant
0.0539558912774966	0.140141047852911	Epirubicin	non-significant
0.0511988767418402	0.161859796259412	Cyclophosphamide	non-significant
0.0906540816820637	0.0131880638792645	Pevonedistat	positive
0.00593991553111802	0.866783921757719	Sapitinib	non-significant
0.013515306526674	0.604128513515704	Uprosertib	non-significant
0.0182430655819526	0.623848896173967	LCL161	non-significant
0.0664184514773481	0.0683373981662354	Lapatinib	non-significant
-0.0486978947761682	0.168540175005983	Luminespib	non-significant
0.0629229594552943	0.0751046237252614	Alpelisib	non-significant
0.0210963462131189	0.551040607307871	Taselisib	non-significant
0.0587554260563273	0.0971949962802765	EPZ5676	non-significant
-0.112200784688726	0.00147989629589665	SCH772984	negtive
0.0855634996984865	0.0212159586941097	IWP-2	positive
0.091027536580136	0.0141453729061888	Leflunomide	positive
0.103831724710414	0.00492311210642698	Entinostat	positive
0.0655982779805639	0.290117580714239	OSI-027	non-significant
0.0645327492699207	0.0681052806984428	LGK974	non-significant
0.071132834687616	0.0553962529413107	VE-822	non-significant
0.00318845272306268	0.931654750551207	WZ4003	non-significant
0.0152689703779983	0.681271937627323	CZC24832	non-significant
-0.0522292162090858	0.1632838850435	AZD5582	non-significant
-0.0158210361290506	0.67191851949782	GSK2606414	non-significant
0.0326987353799995	0.378986904487614	PFI3	non-significant
0.0663440482971083	0.0740202724738524	PCI-34051	non-significant
0.0476280015664181	0.199904566209282	Wnt-C59	non-significant
0.0128889091822291	0.728996992151986	I-BET-762	non-significant
0.0329967612878644	0.374985483612028	RVX-208	non-significant
-0.0327098680814083	0.378824543204518	OTX015	non-significant
0.0458864577117404	0.217184706952045	GSK343	non-significant
0.0651028304893332	0.0796031722338954	ML323	non-significant
-0.060133129861002	0.105463691097705	Entospletinib	non-significant
0.038185118792588	0.304196152208938	PRT062607	non-significant
-0.173851372186247	0.247888807803701	Ribociclib	non-significant
0.0519553296436007	0.161981916446491	AGI-6780	non-significant
0.0453029603969827	0.222774687049428	Picolinici-acid	non-significant
0.0191004032251716	0.607634116990371	AZD5153	non-significant
0.0183741570610065	0.62135749456051	CDK9_5576	non-significant
0.0144456637942843	0.697786262586317	CDK9_5038	non-significant
0.0331490126442583	0.373779014014265	Eg5_9814	non-significant
-0.0828877129864138	0.0255255815371513	ERK_2440	negtive
-0.0860130229086691	0.0204563031923188	ERK_6604	negtive
0.0362164808668454	0.329823676400175	IRAK4_4710	non-significant
0.0180415775037896	0.627448587213321	JAK1_8709	non-significant
0.0282240925028984	0.448918184235912	AZD5991	non-significant
0.0561581033144448	0.130868375924359	PAK_5339	non-significant
0.0696823794851125	0.0607517478197234	TAF1_5496	non-significant
-0.00447826062897576	0.904253373213612	ULK1_4989	non-significant
-0.0235522647011438	0.526344689011274	VSP34_8731	non-significant
-0.117108006411495	0.00157310340996372	Selumetinib	negtive
0.0501112687343831	0.177720836041193	IGF1R_3801	non-significant
0.0600046177191055	0.106211645635431	JAK_8517	non-significant
0.0431964787163216	0.236440246651798	AZD4547	non-significant
0.0376331064219598	0.312586629985378	Ibrutinib	non-significant
0.0562578835401834	0.129918911050717	Zoledronate	non-significant
-0.0337300625665659	0.364127614173337	Acetalax	non-significant
0.0733748666721808	0.0481209623491427	Carmustine	positive
0.117581318699842	0.0015050258287633	Topotecan	positive
0.106648378721958	0.00401689264567311	Teniposide	positive
0.117205880104726	0.00155879819659636	Mitoxantrone	positive
-0.00633146010675541	0.808804489929209	Dactinomycin	non-significant
0.0433378347601354	0.243514494916026	Fludarabine	non-significant
0.0810696724602404	0.0290582915645457	Nelarabine	positive
0.0391248825711469	0.294450612061246	Vincristine	non-significant
0.0439229444584039	0.237202520624733	Podophyllotoxin bromide	non-significant
0.0723861411262687	0.0515466113547457	Dihydrorotenone	non-significant
0.0692374217133933	0.0622398344716086	Gallibiscoquinazole	non-significant
0.0260996463015324	0.48258760926594	Elephantin	non-significant
0.0452433142052094	0.223385019553109	Sinularin	non-significant
0.126408650057035	0.000651737356683283	Sabutoclax	positive
0.0547021904374015	0.140891337451413	LY2109761	non-significant
0.0179919977828676	0.628394962863873	OF-1	non-significant
0.0472653890977141	0.203354122484308	MN-64	non-significant
0.0737579256798102	0.0469618407365583	KRAS (G12C) Inhibitor-12	positive
-0.0647629901795214	0.0726702975260753	MG-132	non-significant
0.0181049814590933	0.620806491759851	BDP-00009066	non-significant
0.0192907762935251	0.598113984332811	Buparlisib	non-significant
-0.0543204187218728	0.0357195785015833	Ulixertinib	negtive
0.0636390326722907	0.0809540681753419	Venetoclax	non-significant
0.170588610913958	2.70335744133951e-06	ABT737	positive
0.00966733644558744	0.791809460396108	Afuresertib	non-significant
0.0642868994666686	0.0787006105648882	AGI-5198	non-significant
-0.000480224249233287	0.989475505435048	AZD3759	non-significant
-0.0223825708601313	0.540791388035803	AZD5363	non-significant
0.0675635107058966	0.0645889140203863	AZD6738	non-significant
-0.0236968508720851	0.517282535498955	AZD8186	non-significant
0.0542073781084226	0.138299785891158	Osimertinib	non-significant
-0.0299871914781206	0.412501772369005	Cediranib	non-significant
0.0310578810963638	0.396007611616146	Ipatasertib	non-significant
0.0277691324618208	0.447936972438661	GDC0810	non-significant
0.00917376072570955	0.803909512055444	GNE-317	non-significant
0.00652954741794764	0.858406328491286	GSK2578215A	non-significant
0.0230433733391402	0.528905125166189	I-BRD9	non-significant
0.00469363072331736	0.89795840205763	Telomerase Inhibitor IX	non-significant
0.0507479182470866	0.165592159126474	MIRA-1	non-significant
0.0533762949529854	0.144456183792387	NVP-ADW742	non-significant
0.031329216138452	0.391891651549584	P22077	non-significant
0.0401188369421941	0.273148859301771	Savolitinib	non-significant
0.0481386804509399	0.188168835867515	UMI-77	non-significant
-0.0136452079065855	0.709458052014421	WIKI4	non-significant
-0.0241866017435011	0.508659274666661	Sepantronium bromide	non-significant
0.0575186884296259	0.11575660497665	MIM1	non-significant
0.147992746121388	4.78495390943486e-05	WEHI-539	positive
0.0304445285335885	0.40540725214191	BPD-00008900	non-significant
0.0196856874531142	0.59113881053039	Foretinib	non-significant
0.0607344215735136	0.0974006570266343	BIBR-1532	non-significant
0.0689242324346057	0.0597174772246761	Pyridostatin	non-significant
0.0335394183484041	0.360952203342185	AMG-319	non-significant
0.0622875762726672	0.0891198714794009	MK-8776	non-significant
0.0350575087654719	0.338964114520519	Vinorelbine	non-significant
-0.0417324293762038	0.255904930432119	VX-11e	non-significant
0.0538861212021706	0.142261143621436	LJI308	non-significant
0.0109975222471731	0.764730162710414	AZ6102	non-significant
0.0169712137792908	0.644408199419826	GSK591	non-significant
0.0558647825777915	0.128678903268395	VE821	non-significant
-0.286424606845513	0.0509546034964627	AZD6482	non-significant
0.0226369945750166	0.538116488241809	AT13148	non-significant
0.152642706131078	0.322574722459524	BMS-754807	non-significant
0.0346901017576318	0.816934975119227	JQ1	non-significant
